# Supplementary material for: Larval exposure to field-realistic concentrations of clothianidin has no effect on development rate, over-winter survival or adult metabolic rate in a solitary bee, Osmia bicornis
Source: PeerJ. 2017 Jun 20;5:e3417. doi: 10.7717/peerj.3417 (PMC5480390; doi:10.7717/peerj.3417)
Supplement: Supplemental Information 2 — Raw data used in analyses and to prepare TS3. [file peerj-05-3417-s007.zip]

Archive with 1 entries (1 files):
- Days to emergence.sav
