# Supplementary material for: Larval exposure to field-realistic concentrations of clothianidin has no effect on development rate, over-winter survival or adult metabolic rate in a solitary bee, Osmia bicornis
Source: PeerJ. 2017 Jun 20;5:e3417. doi: 10.7717/peerj.3417 (PMC5480390; doi:10.7717/peerj.3417)
Supplement: Supplemental Information 3 — Rates of carbon dioxide production by adult bees, used in analyses and to produce Fig. 3C, Table 3, Fig. 4 and Fig S1. [file peerj-05-3417-s008.zip]

Archive with 1 entries (1 files):
- Adult Metabolic Rate_200ml.sav
