# Supplementary material for: Larval exposure to field-realistic concentrations of clothianidin has no effect on development rate, over-winter survival or adult metabolic rate in a solitary bee, Osmia bicornis
Source: PeerJ. 2017 Jun 20;5:e3417. doi: 10.7717/peerj.3417 (PMC5480390; doi:10.7717/peerj.3417)
Supplement: Supplemental Information 4 — Integral of CO2min−1 vs min, normalised for recording period and temperature. [file peerj-05-3417-s009.zip]

Archive with 1 entries (1 files):
- Respiration Raw Data_200ml.xlsx
