# Supplementary material for: Larval exposure to field-realistic concentrations of clothianidin has no effect on development rate, over-winter survival or adult metabolic rate in a solitary bee, Osmia bicornis
Source: PeerJ. 2017 Jun 20;5:e3417. doi: 10.7717/peerj.3417 (PMC5480390; doi:10.7717/peerj.3417)
Supplement: Supplemental Information 4 — Integral of CO2min−1 vs min, normalised for recording period and temperature. [file peerj-05-3417-s009.zip › Respiration Raw Data_200ml.xlsx]

## Sheet: RawData_05.01
Bee	Emerged (Date)	Peaks	Time	Time (spss)	Treatment (ppb)	Died (Date)	Type	Type (spss)	Start Time	End Time	Area (um)	Total Time (s)	Area/Time (um/s)	Temp	Sex	Sex (spss)	Adult Weight (mg)	Adult Weight (g)	Coccon Weight (mg)	Died (Date)	Normalised temp	Normalised Area	Normalised MR	Normalised MSMR	CO2 ml	CO2 ml/hour	CO2 ml/g/hr	CO2 ul/hour
11	2016-04-19	9	AM	1	1		D	2	8063.63	9286.63	5517.69	1223	4.5116	21.6	M	1	41.9	0.0419	9.1		21	5292.92	4.32781	103.289	0.0176431	0.0519338	1.23947	51.9338
12	2016-04-25		AM	1	0		C	1	6233.29	7631.49	10842.4	1398.2	7.75455	22.5	F	2	46	0.046	7.3		21	9771.73	6.98879	151.93	0.0325724	0.0838655	1.82316	83.8655
15	2016-05-03	3	AM	1	3		D	2						21.4	F	2	74.8	0.0748	12.8		21
16	2016-04-26	1	AM	1	10		D	2	8451.92	9605.72	1759.06	1153.8	1.52458	23.5	F	2	39.2	0.0392	5.3		21	1479.19	1.28201	32.7044	0.00493062	0.0153841	0.392453	15.3841
18	2016-04-30	3	PM	2	3		D	2	4595	5795	3966.09	1200	3.30507	19.6	F	2	64.1	0.0641	11.2		21	4370.25	3.64188	56.8156	0.0145675	0.0437025	0.681787	43.7025
20	2016-04-23	5.5	PM	2	1	2016-04-24	D	2	6116.84	7183.84	2550.95	1067	2.39077	21.4	M	1	41	0.041	8	2016-04-24	21	2481.19	2.32539	56.7169	0.00827064	0.0279047	0.680602	27.9047
22	2016-04-30		PM	2	1		C	1	6926	8126	16326.1	1200	13.605	17.8	F	2	75.6	0.0756	12.7		21	20380.3	16.9836	224.651	0.0679344	0.203803	2.69581	203.803
24	2016-04-29		AM	1	10	2016-05-03	D	2	4018.77	5250.17	6010.26	1231.4	4.88083	22.7	F	2	72.7	0.0727	9.9	2016-05-03	21	5342.17	4.33829	59.6739	0.0178072	0.0520595	0.716087	52.0595
26	2016-05-01	3	AM	1	1		D	2	3359.17	4463.77	4874.57	1104.6	4.41297	17.4	F	2	89.1	0.0891	12.2		21	6256.15	5.66372	63.5659	0.0208538	0.0679646	0.762791	67.9646
28	2016-04-30		PM	2	3		C	1	13432	13935.2	10807	503.2	21.4766	20.4	F	2	85.3	0.0853	11.5		21	11265.9	22.3886	262.469	0.0375532	0.268663	3.14963	268.663
30	2016-05-02	3	AM	1	3	2016-05-03	D	2	6103	7306	3841.38	1203	3.19317	19.7	F	2	52	0.052	8.1	2016-05-03	21	4203.6	3.49426	67.1973	0.014012	0.0419311	0.806368	41.9311
31	2016-05-11	4	PM	2	1		D	2	2702.72	4068.92	6975.64	1366.2	5.10587	20.3	F	2	89.4	0.0894	7		21	7322.45	5.35972	59.9521	0.0244082	0.0643166	0.719425	64.3166
34	2016-04-21	11	AM	1	10		D	2	10698.9	11856.5	4870.14	1157.6	4.2071	20.3	M	1	30.5	0.0305			21	5112.27	4.41627	144.796	0.0170409	0.0529952	1.73755	52.9952
44	2016-04-27		AM	1	0	2016-04-28	C	1	5545	6745	23493.4	1200	19.5778	22.3	F	2	56.8	0.0568	7.3	2016-04-28	21	21469	17.8908	314.979	0.0715632	0.21469	3.77975	214.69
48	2016-04-21	6	AM	1	1	2016-04-25	D	2	6516.92	7717.32	7749.1	1200.4	6.45543	22.5	M	1	53.5	0.0535	10	2016-04-25	21	6983.88	5.81796	108.747	0.0232796	0.0698155	1.30496	69.8155
49	2016-05-09		PM	2	0	2016-05-10	C	1	7076.87	7680.67	10089.2	603.8	16.7095	20	F	2	55	0.055	6.3	2016-05-10	21	10813.3	17.9088	325.615	0.0360444	0.214906	3.90737	214.906
50	2016-05-01		PM	2	10	2016-05-05	C	1	5220.57	6410.37	14935.5	1189.8	12.5529	18.2	F	2	68.7	0.0687	8.6	2016-05-05	21	18134.6	15.2417	221.859	0.0604486	0.182901	2.66231	182.901
52	2016-05-01	6.5	PM	2	3		D	2	20005.4	21113.4	4612.31	1108	4.16274	19.6	F	2	72.5	0.0725	9.9		21	5082.33	4.58694	63.2681	0.0169411	0.0550433	0.759218	55.0433
55	2016-04-19	4	PM	2	1		D	2	14193.5	15321.5	3780.94	1128	3.3519	22.7	M	1	26.6	0.0266	6.6		21	3360.66	2.97931	112.004	0.0112022	0.0357517	1.34405	35.7517
57	2016-04-25	3	AM	1	0		D	2	10069	11269	4830.58	1200	4.02548	22.3	F	2	67.6	0.0676	12.6		21	4414.33	3.67861	54.4173	0.0147144	0.0441433	0.653008	44.1433
61	2016-05-08	4	PM	2	10		D	2	5313.83	6838.63	6363.61	1524.8	4.1734	19.2	F	2	40.5	0.0405	10.2		21	7209.23	4.72798	116.74	0.0240308	0.0567358	1.40088	56.7358
62	2016-04-21	8	PM	2	3	2016-05-06	D	2	22788.9	24031.9	4468.72	1243	3.59511	20	M	1	43.7	0.0437	37.4	2016-05-06	21	4789.46	3.85314	88.1726	0.0159649	0.0462377	1.05807	46.2377
65	2016-05-02		PM	2	0	2016-05-03	C	1	12923	14122	29689.4	1199	24.7618	17.2	F	2	94.1	0.0941	13.7	2016-05-03	21	38636.1	32.2236	342.44	0.128787	0.386683	4.10928	386.683
66	2016-05-02		PM	2	1		C	1	19360	20567	36174.3	1207	29.9704	16.4	F	2	100.2	0.1002	14.9		21	49759.3	41.2256	411.433	0.165864	0.494707	4.9372	494.707
67	2016-05-04		PM	2	0		C	1	8406.22	10172	39317.7	1765.8	22.2662	21.7	F	2	76.3	0.0763	10.5		21	37455.6	21.2117	278.003	0.124852	0.25454	3.33604	254.54
69	2016-04-22	1	PM	2	3		D	2	9901.24	10919.2	1938.58	1018	1.90431	22.2	M	1	46	0.046	8.9		21	1783.86	1.75232	38.0939	0.0059462	0.0210278	0.457127	21.0278
70	2016-04-19		AM	1	1	2016-05-01	C	1	12486.9	13171.6	13826	684.8	20.1898	21.5	M	1	51.3	0.0513	83.6	2016-05-01	21	13355	19.5021	380.157	0.0445167	0.234025	4.56189	234.025
73	2016-05-09	1.5	PM	2	10		D	2	10335.3	11356.7	3520.18	1021.4	3.44642	20.3	F	2	71.5	0.0715	8.2		21	3695.19	3.61777	50.5981	0.0123173	0.0434132	0.607178	43.4132
79	2016-04-20	8	PM	2	10		D	2	19263.2	20528	4081.77	1264.8	3.22721	22.4	M	1	49.5	0.0495	7.9		21	3704.29	2.92875	59.1667	0.0123476	0.035145	0.71	35.145
82	2016-04-22	6.5	PM	2	1	2016-04-28	D	2	18324.9	19495.9	6569.88	1171	5.61049	21.6	M	1	49.8	0.0498	8.9	2016-04-28	21	6302.25	5.38194	108.071	0.0210075	0.0645833	1.29685	64.5833
83	2016-04-19	8	PM	2	0	2016-04-20	CO	2	19955.5	21155.5	5113.94	1200	4.26161	21.9	M	1	40.7	0.0407	7.5	2016-04-20	21	4804.66	4.00388	98.3755	0.0160155	0.0480466	1.18051	48.0466
85	2016-04-29		PM	2	3		C	1	19014	19481.8	11844.5	467.8	25.3195	23.2	F	2	93.6	0.0936	15.6		21	10169.2	21.7384	232.248	0.0338975	0.260861	2.78698	260.861
86	2016-04-30		PM	2	0		C	1	9026	10226	30861.8	1200	25.7182	19.5	F	2	92.2	0.0922	13.7		21	34243.3	28.5361	309.502	0.114144	0.342433	3.71402	342.433
87	2016-04-30		PM	2	1		C	1	15342	16542	34511.7	1200	28.7597	21.4	F	2	74.7	0.0747	11.6		21	33568	27.9733	374.475	0.111893	0.33568	4.4937	335.68
88	2016-04-28	5	PM	2	3		C	1	14084.3	15202.7	10901	1118.4	9.74696	18.6	F	2	86.5	0.0865	13.7		21	12874	11.5111	133.076	0.0429134	0.138133	1.59691	138.133
92	2016-04-21	2	PM	2	0	2016-04-22	D	2	31461.5	33127.1	5900.86	1665.6	3.54278	20.7	F	2	57.5	0.0575	11	2016-04-22	21	6024.85	3.61722	62.9082	0.0200828	0.0434067	0.754899	43.4067
93	2016-04-23		PM	2	10		D	2	4059.04	4773.24	2931.9	714.2	4.10515	22.7	F	2	75.6	0.0756	10.1		21	2606	3.64883	48.265	0.00868666	0.043786	0.57918	43.786
94	2016-04-22	4.5	AM	1	3	2016-04-24	D	2	8653.87	9759.87	4706.78	1106	4.25568	23.9	F	2	70.1	0.0701	7.4	2016-04-24	21	3849.69	3.48073	49.6538	0.0128323	0.0417688	0.595845	41.7688
95	2016-04-22	5	AM	1	1		D	2	6317.67	7387.27	5070.96	1069.6	4.74099	20.8	F	2	87	0.087	12.5		21	5141.75	4.80717	55.2549	0.0171392	0.0576861	0.663058	57.6861
99	2016-04-25		PM	2	1	2016-04-26	D	2	12741.9	14034.1	7451.96	1292.2	5.76688	21.4	F	2	85.9	0.0859	16.1	2016-04-26	21	7248.18	5.60918	65.299	0.0241606	0.0673102	0.783588	67.3102
100	2016-04-19		PM	2	0		D	2	33366.4	34747.2	4428.01	1380.8	3.20684	21.5	M	1	50.5	0.0505	7.3		21	4277.17	3.09761	61.3387	0.0142572	0.0371713	0.736065	37.1713
103	2016-04-24		PM	2	3		C	1	16241.7	17046.7	5788.69	805	7.19091	22.7	F	2	32.4	0.0324	4.7		21	5145.23	6.39159	197.271	0.0171508	0.0766991	2.36726	76.6991
104	2016-04-28	3	AM	1	0		D	2	8703.14	9606.54	2444.75	903.4	2.70616	13.4	F	2	69.7	0.0697	14.6		21	4140.16	4.58286	65.7513	0.0138005	0.0549944	0.789015	54.9944
106	2016-04-29	5.5	PM	2	10		D	2	26690.8	27952	5278.01	1261.2	4.18491	23.4	F	2	75.9	0.0759	11.4		21	4469.13	3.54355	46.6871	0.0148971	0.0425226	0.560246	42.5226
107	2016-05-09		PM	2	3	2016-05-10	C	1	5708.67	6908.67	15085.9	1200	12.5716	16	F	2	60.3	0.0603	12.4	2016-05-10	21	21334.7	17.7789	294.841	0.0711156	0.213347	3.53809	213.347
108	2016-05-03	3	PM	2	0		D	2	19637.2	20700	4741.63	1062.8	4.46145	19.6	F	2	67.2	0.0672	9.4		21	5224.83	4.91609	73.1562	0.0174161	0.0589931	0.877874	58.9931
109	2016-05-06	3	PM	2	10		D	2	12176.6	13377	4298.55	1200.4	3.58093	21.6	F	2	86.6	0.0866	13		21	4123.45	3.43506	39.6658	0.0137448	0.0412207	0.47599	41.2207
110	2016-05-02	4.5	PM	2	10		D	2	21851.2	23172.6	10418.4	1321.4	7.88437	19.3	F	2	66.9	0.0669	7.9		21	11721.3	8.87038	132.592	0.039071	0.106445	1.5911	106.445
111	2016-05-01	4	PM	2	1		D	2	12997.2	14271.8	5188.63	1274.6	4.07079	19.5	F	2	66	0.066	9.7		21	5757.14	4.51682	68.4367	0.0191905	0.0542019	0.82124	54.2019
114	2016-04-24		PM	2	3	2016-05-01	D	2	12459.7	14252.7	3915.62	1793	2.18384	21.2	M	1	36.3	0.0363	6.2	2016-05-01	21	3861.71	2.15377	59.3325	0.0128724	0.0258452	0.71199	25.8452
115	2016-05-08	4	PM	2	1		D	2	8562.23	9542.03	4424.38	979.8	4.51559	19.1	F	2	71.6	0.0716	12.8		21	5047.17	5.15122	71.9444	0.0168239	0.0618147	0.863333	61.8147
116	2016-05-03	3	PM	2	0		D	2	17106	18223.4	3790.2	1117.4	3.39199	18.6	F	2	75.2	0.0752	11.5		21	4476.2	4.00591	53.2701	0.0149207	0.0480709	0.639241	48.0709
117	2016-05-02		PM	2	10		C	1	10800.2	11966.8	16860.4	1166.6	14.4526	21.5	F	2	92.5	0.0925	11.7		21	16286.1	13.9603	150.922	0.054287	0.167524	1.81107	167.524
120	2016-05-01	4	PM	2	0		D	2	17313.4	18651	5156.89	1337.6	3.85533	20.6	F	2	74.7	0.0747	NA		21	5301.87	3.96372	53.0618	0.0176729	0.0475646	0.636742	47.5646
121	2016-04-21	6	PM	2	10		D	2	16550.7	17880.5	5987.92	1329.8	4.50287	25.6	M	1	41	0.041	6.9		21	4353.13	3.27352	79.8421	0.0145104	0.0392823	0.958105	39.2823
122	2016-04-19	7	PM	2	3	2016-04-27	D	2	43310.8	44470.7	5382.26	1159.8	4.64068	19.4	M	1	53.3	0.0533	8.1	2016-04-27	21	6013.53	5.18498	97.2791	0.0200451	0.0622197	1.16735	62.2197
124	2016-04-19	9	PM	2	10		D	2	27036.7	28120.2	6584.47	1083.6	6.07647	21.6	M	1	56.4	0.0564	8.8		21	6316.24	5.82894	103.35	0.0210541	0.0699473	1.2402	69.9473
125	2016-04-19	5	PM	2	10		D	2	35352.4	36081.1	3522.22	728.6	4.83424	21.4	M	1	54.3	0.0543	9.8		21	3425.91	4.70204	86.5938	0.0114197	0.0564245	1.03913	56.4245
126	2016-04-19	8.5	PM	2	3		D	2	21980.2	23176	7605.85	1195.8	6.36047	21.6	M	1	56.6	0.0566	10.4		21	7296.02	6.10137	107.798	0.0243201	0.0732165	1.29358	73.2165
127	2016-04-19	8.5	PM	2	1		D	2	29446.7	30715.2	3099.88	1268.57	2.4436	22.7	M	1	32.9	0.0329	NA		21	2755.3	2.17197	66.0175	0.00918434	0.0260637	0.792209	26.0637
128	2016-04-19	13	PM	2	0		D	2	24513.7	25353.8	6328.32	840.2	7.53192	21.6	M	1	54.8	0.0548	8		21	6070.53	7.2251	131.845	0.0202351	0.0867012	1.58214	86.7012
132	2016-04-22		PM	2	0	2016-04-25	C	1	23002.9	24203.5	7074.5	1200.6	5.89247	20.8	M	1	38.2	0.0382	5.1	2016-04-25	21	7173.26	5.97473	156.406	0.0239109	0.0716967	1.87688	71.6967
133	2016-04-21	10	PM	2	10	2016-05-10	D	2	24819.5	26037.7	6659.24	1218.2	5.46646	22.1	M	1	48.7	0.0487	4.2	2016-05-10	21	6170.37	5.06515	104.007	0.0205679	0.0607818	1.24809	60.7818
138	2016-04-22		PM	2	3		CO	2	15956.7	16967.3	8934.46	1010.6	8.84075	18.9	M	1	38.5	0.0385	6.1		21	10334.4	10.226	265.61	0.0344479	0.122712	3.18732	122.712
142	2016-04-25		PM	2	3	2016-04-26	C	1	20683	21883	8604.59	1200	7.17049	21.4	M	1	43.2	0.0432	6.6	2016-04-26	21	8369.3	6.97442	161.445	0.0278977	0.083693	1.93734	83.693
145	2016-05-01	4	PM	2	10		D	2	17602.8	18657.4	4003.34	1054.6	3.79607	17.6	F	2	70.8	0.0708	7.7		21	5067.25	4.8049	67.8659	0.0168908	0.0576588	0.81439	57.6588
146	2016-04-23	4	PM	2	3	2016-04-25	D	2	11676.8	12729.2	5348.23	1052.4	5.08193	21.7	M	1	56.5	0.0565	11.9	2016-04-25	21	5094.93	4.84124	85.6857	0.0169831	0.0580949	1.02823	58.0949
148	2016-05-01	2	PM	2	1		D	2	11242.8	12420	4564.31	1177.2	3.87726	17.5	F	2	78.3	0.0783	11.6		21	5817.49	4.9418	63.1137	0.0193916	0.0593016	0.757365	59.3016
150	2016-04-26	7	PM	2	10	2016-04-28	D	2	21599.6	23025.2	4799.49	1425.6	3.36664	23.7	M	1	48.5	0.0485	8.1	2016-04-28	21	3980.31	2.79202	57.5675	0.0132677	0.0335043	0.69081	33.5043
152	2016-04-29	3	PM	2	10		D	2	20498.8	21447.4	5788.47	948.6	6.10212	22.3	F	2	75.2	0.0752	11.7		21	5289.69	5.57631	74.153	0.0176323	0.0669157	0.889836	66.9157
153	2016-05-01	2	PM	2	0		D	2	21593.2	23018.8	4798.11	1425.6	3.36568	20.3	F	2	82.7	0.0827	11.3		21	5036.66	3.53301	42.7208	0.0167889	0.0423961	0.512649	42.3961
154	2016-04-19	8.5	PM	2	1		D	2	40737.4	42022.2	8999.77	1284.8	7.00481	19.4	M	1	56.5	0.0565	10.2		21	10055.3	7.82638	138.52	0.0335178	0.0939165	1.66224	93.9165
157	2016-04-30	3.5	PM	2	3	2016-05-02	D	2	11175.6	12373	5269.65	1197.4	4.40091	20.8	F	2	94.9	0.0949	18.1	2016-05-02	21	5343.21	4.46234	47.0215	0.0178107	0.0535481	0.564259	53.5481
158	2016-04-29		PM	2	3		D	2	28866.8	29719.6	5595.14	852.8	6.56091	23.6	F	2	84.6	0.0846	10.2		21	4672.43	5.47893	64.7628	0.0155748	0.0657472	0.777154	65.7472
159	2016-05-01		PM	2	1	2016-05-02	C	1						19.6	F	2	65	0.065	8.3	2016-05-02	21
160	2016-04-23	5	AM	1	0	2016-05-06	D	2	8193.44	9276.44	4306.78	1083	3.97671	22	M	1	35.6	0.0356	7.1	2016-05-06	21	4018.37	3.7104	104.225	0.0133946	0.0445248	1.2507	44.5248
163	2016-04-24	5	PM	2	3		D	2	4697.73	6064.53	3996.24	1366.8	2.92379	21.85	M	1	48	0.048	8.7		21	3767.59	2.75651	57.4272	0.0125586	0.0330781	0.689126	33.0781
164	2016-04-25	3	PM	2	3		D	2	22724.3	23922.5	4240.22	1198.2	3.53882	19.3	M	1	44.5	0.0445	7.3		21	4770.49	3.98138	89.4692	0.0159016	0.0477766	1.07363	47.7766
166	2016-04-20		PM	2	10		C	1	21887.2	22614	6826.83	726.8	9.393	17.6	M	1	33.8	0.0338	6.5		21	8641.11	11.8893	351.753	0.0288037	0.142671	4.22104	142.671
167	2016-04-27		AM	1	3		C	1	10761	11961	14598.1	1200	12.1651	21.4	F	2	68.6	0.0686	7.2		21	14199	11.8325	172.485	0.0473299	0.14199	2.06982	141.99
168	2016-04-28	4	AM	1	1		D	2	6052.14	7248.14	4822.75	1196	4.0324	21.5	F	2	71.8	0.0718	8.1		21	4658.47	3.89504	54.2485	0.0155282	0.0467405	0.650981	46.7405
172	2016-04-20		PM	2	3	2016-04-25	CO	2	24549.6	25087.2	2112.56	537.6	3.92962	14.2	M	1	47.4	0.0474	6.4	2016-04-25	21	3384.62	6.2958	132.823	0.0112821	0.0755496	1.59387	75.5496
173	2016-04-22	7	PM	2	0		D	2	11454.5	12800	5553.39	1345.53	4.12728	20.5	M	1	59.7	0.0597	10.5		21	5749.23	4.27283	71.5717	0.0191641	0.051274	0.858861	51.274
174	2016-04-24	7.5	PM	2	1		D	2	7535.73	8751.93	6770.95	1216.2	5.5673	21	M	1	55.5	0.0555	8.9		21	6770.95	5.5673	100.312	0.0225698	0.0668076	1.20374	66.8076
175	2016-04-21	23	AM	1	0		CO	2	8305.72	9303.12	5624.45	997.4	5.63911	23.3	M	1	44.6	0.0446	5.6		21	4795.6	4.8081	107.805	0.0159853	0.0576972	1.29366	57.6972
177	2016-04-19	4	PM	2	10		D	2	38460.7	39635.1	4799.49	1174.4	4.08676	19.8	M	1	47.5	0.0475	6.9		21	5215.77	4.44122	93.4994	0.0173859	0.0532946	1.12199	53.2946
178	2016-04-24	6	PM	2	3	2016-04-29	D	2	10110.3	11157.3	4999.62	1047	4.77518	20.6	M	1	61.4	0.0614	12.2	2016-04-29	21	5140.17	4.90943	79.9582	0.0171339	0.0589132	0.959498	58.9132
179	2016-05-09	3	PM	2	3		CO	2	12662.7	13638.5	3626.95	975.8	3.71689	21.5	F	2	67.8	0.0678	9.2		21	3503.4	3.59028	52.954	0.011678	0.0430834	0.635448	43.0834
180	2016-04-28	6.5	PM	2	1	2016-05-02	D	2	21818.5	22976.7	3491.11	1158.2	3.01426	16.1	M	1	53.6	0.0536	8.5	2016-05-02	21	4903.07	4.23336	78.9805	0.0163436	0.0508003	0.947766	50.8003
181	2016-04-29	3	PM	2	0		CO	2	9950.37	11287.6	4493.82	1337.2	3.36062	22.3	F	2	80.3	0.0803	11.4		21	4106.59	3.07104	38.2446	0.0136886	0.0368525	0.458935	36.8525
182	2016-04-29	8	PM	2	3		D	2	22740	23940	8014.41	1200	6.67867	23.5	F	2	94.8	0.0948	4.6		21	6739.29	5.61607	59.2413	0.0224643	0.0673929	0.710895	67.3929
184	2016-04-22	4	PM	2	10	2016-05-10	D	2	13552.1	14759.9	4062.2	1207.8	3.3633	21.6	M	1	53.2	0.0532	8.3	2016-05-10	21	3896.72	3.2263	60.6447	0.0129891	0.0387156	0.727736	38.7156
185	2016-04-20	5.5	AM	1	3		D	2	3996.63	5137.83	8714.19	1141.2	7.63599	18.7	M	1	55.1	0.0551	9.3		21	10220.3	8.95575	162.536	0.0340677	0.107469	1.95044	107.469
188	2016-04-21	5	PM	2	3	2016-04-24	D	2	18679.3	19911.7	7007.39	1232.4	5.68597	25.4	M	1	44.6	0.0446	6.6	2016-04-24	21	5165.39	4.19132	93.9759	0.017218	0.0502959	1.12771	50.2959
189	2016-04-24	5	PM	2	0	2016-04-27	D	2	18650.7	19813.3	5022.82	1162.6	4.32034	21.85	M	1	45.1	0.0451	9.8	2016-04-27	21	4735.44	4.07315	90.3137	0.0157848	0.0488778	1.08376	48.8778
190	2016-04-21	4	PM	2	10	2016-04-29	D	2	20796.9	22098.7	4152.68	1301.8	3.18995	22.4	M	1	44	0.044	8.6	2016-04-29	21	3768.64	2.89494	65.7941	0.0125621	0.0347393	0.78953	34.7393
191	2016-04-21	7	PM	2	1	2016-05-02	D	2	14363.7	15521.9	15878.5	1158.2	13.7096	20.9	M	1	53.07	0.05307	10.2	2016-05-02	21	15988.9	13.805	260.127	0.0532964	0.16566	3.12153	165.66
192	2016-04-20		PM	2	10	2016-04-30	D	2	25755.6	26596.8	4076.82	841.2	4.84643	19.6	M	1	54.8	0.0548	7.7	2016-04-30	21	4492.27	5.34031	97.4509	0.0149742	0.0640837	1.16941	64.0837
193	2016-04-22		PM	2	1	2016-04-27	C	1	20657	21857	18920.9	1200	15.7674	15.3	M	1	53.7	0.0537	11.6	2016-04-27	21	28088.6	23.4071	435.887	0.0936285	0.280886	5.23064	280.886
195	2016-04-20	7	PM	2	10	2016-04-30	D	2	16502.6	17918.4	4231.63	1415.8	2.98886	22.7	M	1	45.7	0.0457	7.7	2016-04-30	21	3761.25	2.65663	58.1319	0.0125375	0.0318795	0.697582	31.8795
196	2016-04-29	4	PM	2	0		D	2	31036.8	32270.8	4411.4	1234	3.57487	21.5	M	1	48.6	0.0486	8.3		21	4261.13	3.4531	71.0515	0.0142038	0.0414372	0.852618	41.4372
197	2016-04-29	1	AM	1	3		D	2	7569.17	9078.97	2437.07	1509.8	1.61416	23.4	F	2	78.6	0.0786	12.3		21	2063.57	1.36679	17.3891	0.00687858	0.0164014	0.20867	16.4014
129b	2016-05-02	5	PM	2	10		D	2	8657.97	9771.77	5567.23	1113.8	4.99841	20.2	F	2	81.9	0.0819	16.1		21	5884.66	5.28341	64.5105	0.0196155	0.0634009	0.774126	63.4009
